# Supplementary material for: Genetic Characterization and Molecular Evolution of Urban Seoul Virus in Southern China
Source: Viruses. 2019 Dec 9;11(12):1137. doi: 10.3390/v11121137 (PMC6950471; doi:10.3390/v11121137)
Supplement: Supplementary file 1 [file viruses-11-01137-s001.zip]

Archive with 3 entries (2 files):
- viruses-608608-suppl final version/
- viruses-608608-suppl final version/Supplementary figures.pdf
- viruses-608608-suppl final version/Supplementary tables.pdf
